# Supplementary material for: Multi-omics Quality Assessment in Personalized Medicine Through European Infrastructure for Translational Medicine (EATRIS): An Overview
Source: Phenomics. 2025 Apr 1;5(3):311–25. doi: 10.1007/s43657-024-00170-0 (PMC12390891; doi:10.1007/s43657-024-00170-0)
Supplement: Supplementary file 2 — Supplementary file2 (XLSX 20 KB) [file 43657_2024_170_MOESM2_ESM.xlsx]

## Sheet: Genomics
Dataset	snv_f1	indel_f1	snv_mendelian	indel_mendelian	label
M1_SEQ2000_S1_20180518_PCR	0.99725	0.977238	0.9512	0.7955	Historical
M1_SEQ2000_S1_20180518_PCR	0.99715	0.975681	0.9505	0.7931	Historical
M1_SEQ2000_S1_20180518_PCR	0.997175	0.976728	0.9505	0.7955	Historical
M1_T7_S2_20191105_PCR-free	0.9965	0.981788	0.9493	0.8792	Historical
M1_T7_S2_20191105_PCR-free	0.996675	0.983093	0.9495	0.8817	Historical
M1_T7_S2_20191105_PCR-free	0.996725	0.983469	0.95	0.8852	Historical
M2_Nova_S3_20181108_PCR-free	0.997774	0.990096	0.9487	0.8909	Historical
M2_Nova_S3_20181108_PCR-free	0.996237	0.98621	0.9456	0.8781	Historical
M2_Nova_S3_20181108_PCR-free	0.997262	0.988506	0.9468	0.8847	Historical
M2_Nova_S3_20190111_PCR-free	0.998424	0.992055	0.9512	0.8887	Historical
M2_Nova_S3_20190111_PCR-free	0.998311	0.991494	0.9512	0.8865	Historical
M2_Nova_S3_20190111_PCR-free	0.998361	0.990997	0.949	0.8623	Historical
M2_Nova_S4_20180930_PCR-free	0.998512	0.992758	0.9477	0.8934	Historical
M2_Nova_S4_20180930_PCR-free	0.998537	0.992783	0.9475	0.8892	Historical
M2_Nova_S4_20180930_PCR-free	0.998562	0.992945	0.948	0.8951	Historical
M2_Nova_S5_20190917_PCR	0.980383	0.961072	0.9203	0.7834	Historical
M2_Nova_S5_20190917_PCR	0.980692	0.962049	0.9212	0.787	Historical
M2_Nova_S5_20190917_PCR	0.980213	0.961501	0.9201	0.7822	Historical
M2_XTen_S3_20170403_PCR	0.996975	0.966664	0.9488	0.7387	Historical
M2_XTen_S3_20170403_PCR	0.996762	0.966367	0.9483	0.7359	Historical
M2_XTen_S3_20170403_PCR	0.996887	0.965892	0.9476	0.7352	Historical
M2_XTen_S6_20170329_PCR	0.996182	0.954933	0.9453	0.6944	Historical
M2_XTen_S6_20170329_PCR	0.997025	0.954331	0.9458	0.6986	Historical
M2_XTen_S6_20170329_PCR	0.997125	0.955556	0.9458	0.7015	Historical
M2_XTen_S5_20170216_PCR	0.997925	0.981878	0.9457	0.8029	Historical
M2_XTen_S5_20170216_PCR	0.997999	0.982564	0.946	0.8032	Historical
M2_XTen_S5_20170216_PCR	0.997974	0.982999	0.9465	0.8074	Historical
L1	0.99745	0.983474	0.967154	0.872722	L1
M1_SEQ2000_S1_20180518_PCR	0.99725	0.977238	0.9512	0.7955	Historical
M1_SEQ2000_S1_20180518_PCR	0.99715	0.975681	0.9505	0.7931	Historical
M1_SEQ2000_S1_20180518_PCR	0.997175	0.976728	0.9505	0.7955	Historical
M1_T7_S2_20191105_PCR-free	0.9965	0.981788	0.9493	0.8792	Historical
M1_T7_S2_20191105_PCR-free	0.996675	0.983093	0.9495	0.8817	Historical
M1_T7_S2_20191105_PCR-free	0.996725	0.983469	0.95	0.8852	Historical
M2_Nova_S3_20181108_PCR-free	0.997774	0.990096	0.9487	0.8909	Historical
M2_Nova_S3_20181108_PCR-free	0.996237	0.98621	0.9456	0.8781	Historical
M2_Nova_S3_20181108_PCR-free	0.997262	0.988506	0.9468	0.8847	Historical
M2_Nova_S3_20190111_PCR-free	0.998424	0.992055	0.9512	0.8887	Historical
M2_Nova_S3_20190111_PCR-free	0.998311	0.991494	0.9512	0.8865	Historical
M2_Nova_S3_20190111_PCR-free	0.998361	0.990997	0.949	0.8623	Historical
M2_Nova_S4_20180930_PCR-free	0.998512	0.992758	0.9477	0.8934	Historical
M2_Nova_S4_20180930_PCR-free	0.998537	0.992783	0.9475	0.8892	Historical
M2_Nova_S4_20180930_PCR-free	0.998562	0.992945	0.948	0.8951	Historical
M2_Nova_S5_20190917_PCR	0.980383	0.961072	0.9203	0.7834	Historical
M2_Nova_S5_20190917_PCR	0.980692	0.962049	0.9212	0.787	Historical
M2_Nova_S5_20190917_PCR	0.980213	0.961501	0.9201	0.7822	Historical
M2_XTen_S3_20170403_PCR	0.996975	0.966664	0.9488	0.7387	Historical
M2_XTen_S3_20170403_PCR	0.996762	0.966367	0.9483	0.7359	Historical
M2_XTen_S3_20170403_PCR	0.996887	0.965892	0.9476	0.7352	Historical
M2_XTen_S6_20170329_PCR	0.996182	0.954933	0.9453	0.6944	Historical
M2_XTen_S6_20170329_PCR	0.997025	0.954331	0.9458	0.6986	Historical
M2_XTen_S6_20170329_PCR	0.997125	0.955556	0.9458	0.7015	Historical
M2_XTen_S5_20170216_PCR	0.997925	0.981878	0.9457	0.8029	Historical
M2_XTen_S5_20170216_PCR	0.997999	0.982564	0.946	0.8032	Historical
M2_XTen_S5_20170216_PCR	0.997974	0.982999	0.9465	0.8074	Historical
L2	0.996487	0.973073	0.962655	0.818241	L2
M1_SEQ2000_S1_20180518_PCR	0.99725	0.977238	0.9512	0.7955	Historical
M1_SEQ2000_S1_20180518_PCR	0.99715	0.975681	0.9505	0.7931	Historical
M1_SEQ2000_S1_20180518_PCR	0.997175	0.976728	0.9505	0.7955	Historical
M1_T7_S2_20191105_PCR-free	0.9965	0.981788	0.9493	0.8792	Historical
M1_T7_S2_20191105_PCR-free	0.996675	0.983093	0.9495	0.8817	Historical
M1_T7_S2_20191105_PCR-free	0.996725	0.983469	0.95	0.8852	Historical
M2_Nova_S3_20181108_PCR-free	0.997774	0.990096	0.9487	0.8909	Historical
M2_Nova_S3_20181108_PCR-free	0.996237	0.98621	0.9456	0.8781	Historical
M2_Nova_S3_20181108_PCR-free	0.997262	0.988506	0.9468	0.8847	Historical
M2_Nova_S3_20190111_PCR-free	0.998424	0.992055	0.9512	0.8887	Historical
M2_Nova_S3_20190111_PCR-free	0.998311	0.991494	0.9512	0.8865	Historical
M2_Nova_S3_20190111_PCR-free	0.998361	0.990997	0.949	0.8623	Historical
M2_Nova_S4_20180930_PCR-free	0.998512	0.992758	0.9477	0.8934	Historical
M2_Nova_S4_20180930_PCR-free	0.998537	0.992783	0.9475	0.8892	Historical
M2_Nova_S4_20180930_PCR-free	0.998562	0.992945	0.948	0.8951	Historical
M2_Nova_S5_20190917_PCR	0.980383	0.961072	0.9203	0.7834	Historical
M2_Nova_S5_20190917_PCR	0.980692	0.962049	0.9212	0.787	Historical
M2_Nova_S5_20190917_PCR	0.980213	0.961501	0.9201	0.7822	Historical
M2_XTen_S3_20170403_PCR	0.996975	0.966664	0.9488	0.7387	Historical
M2_XTen_S3_20170403_PCR	0.996762	0.966367	0.9483	0.7359	Historical
M2_XTen_S3_20170403_PCR	0.996887	0.965892	0.9476	0.7352	Historical
M2_XTen_S6_20170329_PCR	0.996182	0.954933	0.9453	0.6944	Historical
M2_XTen_S6_20170329_PCR	0.997025	0.954331	0.9458	0.6986	Historical
M2_XTen_S6_20170329_PCR	0.997125	0.955556	0.9458	0.7015	Historical
M2_XTen_S5_20170216_PCR	0.997925	0.981878	0.9457	0.8029	Historical
M2_XTen_S5_20170216_PCR	0.997999	0.982564	0.946	0.8032	Historical
M2_XTen_S5_20170216_PCR	0.997974	0.982999	0.9465	0.8074	Historical
L3	0.995447	0.982975	0.962712	0.899657	L3
M1_SEQ2000_S1_20180518_PCR	0.99725	0.977238	0.9512	0.7955	Historical
M1_SEQ2000_S1_20180518_PCR	0.99715	0.975681	0.9505	0.7931	Historical
M1_SEQ2000_S1_20180518_PCR	0.997175	0.976728	0.9505	0.7955	Historical
M1_T7_S2_20191105_PCR-free	0.9965	0.981788	0.9493	0.8792	Historical
M1_T7_S2_20191105_PCR-free	0.996675	0.983093	0.9495	0.8817	Historical
M1_T7_S2_20191105_PCR-free	0.996725	0.983469	0.95	0.8852	Historical
M2_Nova_S3_20181108_PCR-free	0.997774	0.990096	0.9487	0.8909	Historical
M2_Nova_S3_20181108_PCR-free	0.996237	0.98621	0.9456	0.8781	Historical
M2_Nova_S3_20181108_PCR-free	0.997262	0.988506	0.9468	0.8847	Historical
M2_Nova_S3_20190111_PCR-free	0.998424	0.992055	0.9512	0.8887	Historical
M2_Nova_S3_20190111_PCR-free	0.998311	0.991494	0.9512	0.8865	Historical
M2_Nova_S3_20190111_PCR-free	0.998361	0.990997	0.949	0.8623	Historical
M2_Nova_S4_20180930_PCR-free	0.998512	0.992758	0.9477	0.8934	Historical
M2_Nova_S4_20180930_PCR-free	0.998537	0.992783	0.9475	0.8892	Historical
M2_Nova_S4_20180930_PCR-free	0.998562	0.992945	0.948	0.8951	Historical
M2_Nova_S5_20190917_PCR	0.980383	0.961072	0.9203	0.7834	Historical
M2_Nova_S5_20190917_PCR	0.980692	0.962049	0.9212	0.787	Historical
M2_Nova_S5_20190917_PCR	0.980213	0.961501	0.9201	0.7822	Historical
M2_XTen_S3_20170403_PCR	0.996975	0.966664	0.9488	0.7387	Historical
M2_XTen_S3_20170403_PCR	0.996762	0.966367	0.9483	0.7359	Historical
M2_XTen_S3_20170403_PCR	0.996887	0.965892	0.9476	0.7352	Historical
M2_XTen_S6_20170329_PCR	0.996182	0.954933	0.9453	0.6944	Historical
M2_XTen_S6_20170329_PCR	0.997025	0.954331	0.9458	0.6986	Historical
M2_XTen_S6_20170329_PCR	0.997125	0.955556	0.9458	0.7015	Historical
M2_XTen_S5_20170216_PCR	0.997925	0.981878	0.9457	0.8029	Historical
M2_XTen_S5_20170216_PCR	0.997999	0.982564	0.946	0.8032	Historical
M2_XTen_S5_20170216_PCR	0.997974	0.982999	0.9465	0.8074	Historical
L4	0.995371	0.985349	0.967019	0.91078	L4

## Sheet: Proteomics
Dataset	Absolute Correlation	Coefficient of variantion (CV, %)	Missing percentage (%)	Number of features	Relative Correlation with Reference Datasets (RC)	Signal-to-Noise Ratio (SNR)	label
Lot1_DDA_S7_QTOF6600_B1	0.931	25.447	33.743	3316	0.881	24.53	Historical
Lot1_DDA_S8_QEHFX_B1	0.891	27.074	29.866	4473	0.826	9.697	Historical
Lot1_DDA_S1_Lumos_B1	0.912	19.638	26.924	4192	0.868	20.294	Historical
Lot1_DDA_S9_timsTOF_B1	0.915	26.102	21.38	5826	0.875	16.577	Historical
Lot1_DDA_S10_Lumos_B1	0.9	30.029	30.095	4655	0.94	4.958	Historical
Lot1_DDA_S10_Lumos_B2	0.902	31.721	30.306	4737	0.969	0.92	Historical
Lot1_DDA_S10_QEHFX_B1	0.892	31.118	30.041	4493	0.981	0.585	Historical
Lot1_DDA_S10_QEHFX_B3	0.935	20.136	24.164	4726	0.879	23.006	Historical
Lot1_DDA_S10_QEHFX_B4	0.931	20.305	23.623	4824	0.913	22.807	Historical
Lot1_DDA_S11_Fusion_B1	0.904	28.825	27.955	4366	0.779	16.32	Historical
Lot1_DDA_S12_Lumos_B1	0.907	28.997	30.349	3878	0.912	12.903	Historical
Lot1_DDA_S12_Lumos_B2	0.95	14.928	26.068	4824	0.811	25.363	Historical
Lot1_DDA_S13_Fusion_B1	0.917	22.668	26.86	4888	0.907	14.999	Historical
Lot1_DDA_S13_Lumos_B1	0.918	23.559	26.789	5124	0.928	16.047	Historical
Lot1_DDA_S13_Lumos_B2	0.908	27.753	29.69	5005	0.942	12.652	Historical
Lot1_DDA_S13_QEHF_B1	0.923	23.711	26.659	4671	0.925	14.531	Historical
Lot1_DDA_S13_QEPlus_B1	0.929	23.804	31.133	4242	0.943	5.948	Historical
Lot1_DDA_S14_QE_B1	0.948	19.165	31.997	3237	0.892	22.59	Historical
Lot1_DDA_S15_QEHFX_B1	0.887	30.931	26.736	5410	0.83	21.95	Historical
Lot1_DDA_S16_QEPlus_B1	0.89	33.22	38.74	2984	0.984	2.681	Historical
Lot1_DDA_S17_Fusion_B1	0.914	28.403	32.508	3576	0.917	7.462	Historical
Lot1_DDA_S18_Lumos_B1	0.91	25.213	29.185	4666	0.916	1.181	Historical
Lot1_DDA_S19_Exploris480_B1	0.904	22.458	20.029	5817	0.902	17.913	Historical
Lot1_DDA_S19_Lumos_B1	0.892	24.604	30.872	4270	0.898	17.343	Historical
Lot1_DDA_S19_QEHFX_B1	0.861	33.329	26.454	5455	0.715	20.157	Historical
Lot1_DDA_S20_QEHFX_B1	0.901	30.037	32.989	3867	0.905	16.746	Historical
Lot2_DDA_S8_QE_B1	0.991	7.715	13.396	2232	0.95	25.614	Historical
Lot2_DDA_S10_Lumos_B1	0.984	9.398	7.714	4763	0.963	16.944	Historical
Lot2_DDA_S6_QEHFX_B1	0.986	8.145	4.942	4300	0.972	30.594	Historical
Lot2_DIA_S8_QEHFX_B1	0.954	7.302	2.397	5058	0.942	16.305	Historical
Lot2_DIA_S1_QEHF_B1	0.987	6.698	4.813	5948	0.977	27.179	Historical
Lot2_DIA_S10_Lumos_B1	0.864	8.192	1.822	5263	0.947	17.73	Historical
L6	0.976	3.049	6.576	3385	0.854	0.095	L6
L2-5	0.994	0.368	8.752	3524	0.965	21.449	L2-5
L2-1	0.978	0.748	0.747	4773	0.872	11.2	L2-1
L2-3	0.933	1.817	13.94	4578	0.958	1.708	L2-3
L2-6	0.998	0.221	13.719	3689	0.326	12.246	L2-6
L2-2	0.978	0.748	0.747	4773	0.872	11.2	L2-2
L2-4	0.97	0.644	8.818	4663	0.933	23.132	L2-4

## Sheet: Metabolomics
Dataset	SNR	RC	Recall	label
T-S1-1	16.7039	0.918202	0.730159	Historical
T-S4-1	16.1292	0.921406	0.877193	Historical
T-S4-10	14.8791	0.943062	0.857143	Historical
T-S4-11	19.0076	0.89544	0.803571	Historical
T-S4-12	15.2386	0.927188	0.857143	Historical
T-S4-13	21.1487	0.950962	0.865385	Historical
T-S4-14	11.0142	0.945381	0.759259	Historical
T-S4-15	10.3092	0.928448	0.785714	Historical
T-S4-2	10.0815	0.912257	0.77193	Historical
T-S4-3	19.4374	0.910303	0.754386	Historical
T-S4-4	18.9335	0.87836	0.736842	Historical
T-S4-5	17.7102	0.89648	0.763636	Historical
T-S4-6	18.0927	0.920641	0.807018	Historical
T-S4-7	19.8736	0.921438	0.859649	Historical
T-S4-8	19.2359	0.906413	0.824561	Historical
T-S4-9	19.1631	0.938783	0.928571	Historical
T-S5-1	14.348	0.725355	0.5	Historical
T-S6-1	18.6958	0.967227	0.849558	Historical
U-S1-1	9.95878	0.660123	0.538462	Historical
U-S2-1	4.51197	0.763714	0.164948	Historical
U-S3-1	27.5315	0.986521	0.963303	Historical
U-S3-2	23.8264	0.974348	0.963303	Historical
L1	27.9465	0.958999	0.9875	L1
L6	18.5612	0.860636	0.538462	L6

## Sheet: Transcriptomics
Dataset	SNR	RC	label
R_M1_S3_B1	31.2	0.965	Historical
P_M2_S8_B1	26.6	0.959	Historical
R_M2_S8_B1	27.6	0.951	Historical
R_M2_S2_B2	26.4	0.963	Historical
R_M2_S4_B3	26.1	0.955	Historical
R_M2_S5_B2	26.6	0.897	Historical
L1	25.678	0.908	L1
R_M2_S1_B1	24.2	0.957	Historical
R_M2_S4_B2	23.9	0.958	Historical
P_M1_S3_B1	23.4	0.947	Historical
R_M1_S6_B1	21.9	0.963	Historical
P_M2_S1_B1	21.4	0.957	Historical
R_M2_S6_B1	20.1	0.938	Historical
P_M1_S6_B1	14.7	0.956	Historical
R_M2_S5_B1	14.6	0.921	Historical
R_M2_S5_B3	16.1	0.784	Historical
P_M2_S5_B1	13.7	0.861	Historical
P_M2_S2_B1	11.8	0.922	Historical
P_M2_S6_B1	11.3	0.923	Historical
R_M1_S7_B1	10.2	0.907	Historical
R_M2_S2_B1	9	0.849	Historical
R_M2_S4_B1	8.8	0.875	Historical
L3	26.237	0.96	L3
L4	29.061	0.964	L4
L5	35.471	0.927	L5
